# Supplementary material for: Membrane remodeling by FAM92A1 during brain development regulates neuronal morphology, synaptic function, and cognition
Source: Nat Commun. 2024 Jul 23;15:6209. doi: 10.1038/s41467-024-50565-w (PMC11266426; doi:10.1038/s41467-024-50565-w)
Supplement: Supplementary file 9 — Source data [file 41467_2024_50565_MOESM9_ESM.xlsx]

## Sheet: Fig. 1c
Fig. 1c. The quantification of WB bands showing the expression level of FAM92A1 in different mouse brain regions, profrontal cortex (PFC), cerebral cortex (CC), hippocampus (HPC), and caudate nucleus (CN).
		PFC	CC	HPC	CN
	To TOM20	0.867713	0.883853	1.07922	1.09767
	To GAPDH	0.99027	1.42222	1.39421	1.74508

## Sheet: Fig. 1d
Fig. 1d. The quantification of WB bands showing the expression level of FAM92A1 in mouse hippocampus on different days from embryo development to postnatal stages.
	E14	E16	E18	P0	P2	P4	P6	PW1		Tukey's multiple comparisons test	Mean Diff.	95.00% CI of diff.	Below threshold?	Summary	Adjusted P Value
	0.767431	1.41194	0.810571	0.742324	0.602294	0.458585	0.200181	0.402022		E14 vs. E16	-0.1859	-1.224 to 0.8522	No	ns	0.8506
	0.804952	1.55599	1.14617	1.18415	0.867238	0.691204	0.488426	0.519975		E14 vs. E18	0.2737	-0.7643 to 1.312	No	ns	0.7115
	1.75413	0.916141	0.548553	0.61462	0.61509	0.67596	0.40049	0.368936		E16 vs. E18	0.4596	-0.5784 to 1.498	No	ns	0.4176

## Sheet: Fig.1e
Fig. 1e. The quantification of WB bands showing the expression level of FAM92A1 in cultured primary hippocampal neurons at different day in vitro (DIV) culturing.
		DIV3	DIV5	DIV7	DIV10	DIV14	DIV18	DIV21
	To SDHA	0.669309	0.767103	0.704753	0.777836	0.801858	0.880556	1.11406
	To GAPDH	0.606918	0.764224	0.679975	0.7243	0.964886	0.947731	1.15702

## Sheet: Fig. 1g
Fig. 1g. The quantification RT-qPCR and WB and bands showing the expression level of FAM92A1 in the hippocampus (HPC) and cerebral cortex (CC).
	HPC	FAM92A1+/+	FAM92A1+/-	FAM92A1-/-		HPC	ANOVA table	SS	DF	MS	F (DFn, DFd)	P value		HPC	Tukey's multiple comparisons test	Mean Diff.	95.00% CI of diff.	Below threshold?	Summary	Adjusted P Value
		0.894819	0.141923	0.00126558			Treatment (between columns)	1.741	2	0.8705	F (2, 6) = 270.0	P<0.0001			FAM92A1+/+ vs. FAM92A1+/-	0.844	0.7018 to 0.9863	Yes	****	<0.0001
		1.03293	0.173933	0.00171842			Residual (within columns)	0.01935	6	0.003225					FAM92A1+/+ vs. FAM92A1-/-	1.002	0.8596 to 1.144	Yes	****	<0.0001
		1.08191	0.161733	0.00101501			Total	1.76	8						FAM92A1+/- vs. FAM92A1-/-	0.1579	0.01560 to 0.3001	Yes	*	0.0333
	CC	FAM92A1+/+	FAM92A1+/-	FAM92A1-/-
		1.13851	0.120162	0.005823		CC	ANOVA table	SS	DF	MS	F (DFn, DFd)	P value		CC	Tukey's multiple comparisons test	Mean Diff.	95.00% CI of diff.	Below threshold?	Summary	Adjusted P Value
		0.873498	0.113596	0.008062			Treatment (between columns)	1.804	2	0.9018	F (2, 6) = 153.8	P<0.0001			FAM92A1+/+ vs. FAM92A1+/-	0.8918	0.6999 to 1.084	Yes	****	<0.0001
		1.00554	0.108539	0.008128			Residual (within columns)	0.03519	6	0.005865					FAM92A1+/+ vs. FAM92A1-/-	0.9985	0.8067 to 1.190	Yes	****	<0.0001
							Total	1.839	8						FAM92A1+/- vs. FAM92A1-/-	0.1068	-0.08509 to 0.2986	No	ns	0.2776

## Sheet: Fig. 1h 
Fig. 1h. The overall survival of three FAM92A1 genotyping mice.
	Weeks after birth	FAM92A1+/+	FAM92A1+/-	FAM92A1-/-		# at risk
	20	0	0	0		Weeks after birth	FAM92A1+/+	FAM92A1+/-	FAM92A1-/-
	20	0	0	0		0	26	26	26
	20	0	0	0		5			26
	20	0	0	0		6			23
	20	0	0	0		8			22
	20	0	0	0		9			21
	20	0	0	0		11			20
	20	0	0	0		16			19
	20	0	0	0		20	26	26	18
	20	0	0	0
	20	0	0	0		FAM92A1+/+ vs. FAM92A1+/-
	20	0	0	0		Log-rank (Mantel-Cox) test
	20	0	0	0		Chi square	0
	20	0	0	0		df	1
	20	0	0	0		P value	>0.9999
	20	0	0	0		P value summary	ns
	20	0	0	0		Are the survival curves sig different?	No
	20	0	0	0						yh
	20	0	0			FAM92A1+/+ vs. FAM92A1-/-
	20	0	0			Log-rank (Mantel-Cox) test
	20	0	0			Chi square	9.321
	20	0	0			df	1
	20	0	0			P value	0.0023
	20	0	0			P value summary	**
	20	0	0			Are the survival curves sig different?	Yes
	20	0	0
	5			1
	5			1
	5			1
	6			1
	8			1
	9			1
	11			1
	16			1

## Sheet: Fig. 1i
Fig. 1i. The body weight of three FAM92A1 genotyping mice.
	Weeks	FAM92A1+/+							Fixed effects (type III)	P value	P value summary	Statistically significant (P < 0.05)?	F (DFn, DFd)
	3	7.3	7.254	5.708	6.166	6.385			Time	<0.0001	****	Yes	F (7, 87) = 337.7
	4	10.523	10.732	11.813	13.532	8.693			Column Factor	<0.0001	****	Yes	F (2, 13) = 42.10
	5	16.937	16.849	14.743	15.523	15.854			Time x Column Factor	0.0017	**	Yes	F (14, 87) = 2.803
	6	18.354	17.421	19.395	17.197	18.632
	7	22.761	21.087	20.654	20.707	21.153			Dunnett's multiple comparisons test	Predicted (LS) mean diff.	95.00% CI of diff.	Below threshold?	Summary	Adjusted P Value
	8	25.184	24.967	23.543	22.389	22.453
	9	26.864	26.057	26.589	25.445	24.148			Row 1
	10	26.578	26.536	24.796	24.219	23.456			FAM92A1+/+ vs. FAM92A1-/-	1.047	-1.033 to 3.126	No	ns	0.4212
									FAM92A1+/+ vs. FAM92A1+/-	0.5064	-1.484 to 2.497	No	ns	0.79
	Weeks	FAM92A1+/-
	3	6.295	6.25	5.726	6.111	6.045	5.91		Row 2
	4	9.102	9.419	6.382	7.168	7.48	7.999		FAM92A1+/+ vs. FAM92A1-/-	3.287	1.208 to 5.366	Yes	**	0.0012
	5	14.352	12.813	11.124	12.944	13.091	13.573		FAM92A1+/+ vs. FAM92A1+/-	3.134	1.143 to 5.124	Yes	**	0.0013
	6	14.952	14.085	13.716	15.594	16.241	16.092
	7	19.165	17.208	18.321	18.767	19.631	17.468		Row 3
	8	21.988	22.243	20.253	22.107	20.485	20.946		FAM92A1+/+ vs. FAM92A1-/-	4.534	2.455 to 6.614	Yes	****	<0.0001
	9	22.921	23.864	22.735	23.065	22.76	23.234		FAM92A1+/+ vs. FAM92A1+/-	2.998	1.008 to 4.989	Yes	**	0.0021
	10	23.469	23.861	22.035	23.158	22.807	26.894
									Row 4
	Weeks	FAM92A1-/-							FAM92A1+/+ vs. FAM92A1-/-	5.364	3.284 to 7.443	Yes	****	<0.0001
	3	5.415	5.79	5.367	5.866	5.141			FAM92A1+/+ vs. FAM92A1+/-	3.086	1.096 to 5.077	Yes	**	0.0015
	4	7.548	6.482	5.859	10.927	8.042
	5	10.313	10.875	11.009	14.286	10.751			Row 5
	6	12.453	13.236	13.306	13.817	11.369			FAM92A1+/+ vs. FAM92A1-/-	5.814	3.735 to 7.894	Yes	****	<0.0001
	7	14.718	18.413	17.548	14.46	12.151			FAM92A1+/+ vs. FAM92A1+/-	2.846	0.8549 to 4.837	Yes	**	0.0035
	8	17.357	21.563	19.526	14.753	13.837
	9	20.345	22.621	18.144					Row 6
	10	18.95	23.648	17.301					FAM92A1+/+ vs. FAM92A1-/-	6.3	4.221 to 8.379	Yes	****	<0.0001
									FAM92A1+/+ vs. FAM92A1+/-	2.37	0.3794 to 4.361	Yes	*	0.0168
									Row 7
									FAM92A1+/+ vs. FAM92A1-/-	5.628	3.252 to 8.004	Yes	****	<0.0001
									FAM92A1+/+ vs. FAM92A1+/-	2.724	0.7262 to 4.722	Yes	**	0.0054
									Row 8
									FAM92A1+/+ vs. FAM92A1-/-	5.328	2.952 to 7.704	Yes	****	<0.0001
									FAM92A1+/+ vs. FAM92A1+/-	1.413	-0.5849 to 3.411	No	ns	0.2025

## Sheet: Fig. 1l
Fig. 1l. The volume and DV length of reconstructed three FAM92A1 genotyping mouse brains using Mimics software.
	Volumn				Length
	FAM92A1+/+	FAM92A1+/-	FAM92A1-/-		FAM92A1+/+	FAM92A1+/-	FAM92A1-/-
	343.113	330.648	365.404		6.19	6.72	6.54
	326.486	359.831	350.626		5.96	6.03	6.3
	313.538	349.925	343.968		6.1	6.19	5.91
	338.484	349.82	349.626		6.19	6.21	6.55
	342.17	341.07	386.555		6.05	6.04	6.54
	337.951	331.12	352.856		5.82	5.9	6.12
	319.936	337.636	369.944		5.97	6.03	6.24
	332.094	323.511	403.98		5.91	6	6.35
	347.665	351.603			5.99	5.96
	Volumn
	ANOVA table	SS	DF	MS	F (DFn, DFd)	P value
	Treatment (between columns)	4576	2	2288	F (2, 23) = 10.06	P=0.0007
	Residual (within columns)	5229	23	227.4
	Total	9806	25
	Length
	ANOVA table	SS	DF	MS	F (DFn, DFd)	P value
	Treatment (between columns)	0.3877	2	0.1939	F (2, 23) = 4.579	P=0.0212
	Residual (within columns)	0.9737	23	0.04233
	Total	1.361	25
	Volumn
	Tukey's multiple comparisons test	Mean Diff.	95.00% CI of diff.	Below threshold?	Summary	Adjusted P Value
	FAM92A1+/+ vs. FAM92A1+/-	-8.192	-25.99 to 9.609	No	ns	0.4926
	FAM92A1+/+ vs. FAM92A1-/-	-31.88	-50.23 to -13.53	Yes	***	0.0007
	FAM92A1+/- vs. FAM92A1-/-	-23.68	-42.03 to -5.336	Yes	**	0.0099
	Length
	Tukey's multiple comparisons test	Mean Diff.	95.00% CI of diff.	Below threshold?	Summary	Adjusted P Value
	FAM92A1+/+ vs. FAM92A1+/-	-0.1	-0.3429 to 0.1429	No	ns	0.5653
	FAM92A1+/+ vs. FAM92A1-/-	-0.2988	-0.5491 to -0.04837	Yes	*
	FAM92A1+/- vs. FAM92A1-/-	-0.1988	-0.4491 to 0.05163	No	ns	0.1378

## Sheet: Fig. 2b
Fig. 2b.. The total ventricle areas of three FAM92A1 genotyping mouse based on the MRI scans.
	FAM92A1+/+	FAM92A1+/-	FAM92A1-/-		ANOVA table	SS	DF	MS	F (DFn, DFd)	P value
	14.8068	25.3484	23.43		Treatment (between columns)	110.7	2	55.36	F (2, 33) = 5.300	P=0.0101
	21.4563	16.6004	27.4319		Residual (within columns)	344.7	33	10.45
	19.023	22.7561	21.4204		Total	455.4	35
	20.9111	22.6001	18.8628
	20.5315	19.866	23.9017		Tukey's multiple comparisons test	Mean Diff.	95.00% CI of diff.	Below threshold?	Summary	Adjusted P Value
	21.0774	28.8015	19.8487		FAM92A1+/+ vs. FAM92A1+/-	-2.875	-6.113 to 0.3625	No	ns	0.0898
	19.0476	21.8825	27.0377		FAM92A1+/+ vs. FAM92A1-/-	-4.202	-7.439 to -0.9639	Yes	**	0.0086
	25.1984	17.2772	27.9125		FAM92A1+/- vs. FAM92A1-/-	-1.326	-4.564 to 1.911	No	ns	0.5788
	13.5884	24.284	23.7188
	17.6515	24.1123	24.0963
	18.4222	24.8078	23.519
	20.093	17.9736	21.0474

## Sheet: Fig. 2e
Fig. 2e.. The density of gray matter density (GMD) of each FAM92A1 genotyping mouse based on the MRI scans.
	Area 1																		Multiple comparisons test
		FAM92A1+/+											Sum of Squares	df	Mean Square	F	Sig. (p-value)		LSD
	ENTm1_L	0.37	0.761	0.671	0.688	0.604	0.782	0.687	0.667		ENTm1_L	Between groups	0.195	2	0.098	9.337	0.001			(I) Group	(J) Group	Mean Difference (I-J)	Std. Error	Sig.	95% Confidence Interval
	ENTm2/3_L	0.509	0.838	0.812	0.828	0.735	0.898	0.831	0.795			Within groups	0.22	21	0.01										Lower Bound	Upper Bound
	ENTm4/5_L	0.635	0.914	0.922	0.941	0.89	1.02	1.01	0.898			Total	0.415	23					ENTm1_L	FAM92A1+/-	FAM92A1-/-	.185931060463190*	0.0511407	0.0015471	0.0795782	0.292284
		FAM92A1+/-									ENTm2/3_L	Between groups	0.207	2	0.104	8.999	0.002				FAM92A1+/+	-0.0104923	0.0511407	0.839418	-0.116845	0.0958605
	ENTm1_L	0.588	0.616	0.702	0.699	0.546	0.647	0.685	0.662			Within groups	0.242	21	0.012					FAM92A1-/-	FAM92A1+/-	-.185931060463190*	0.0511407	0.0015471	-0.292284	-0.0795782
	ENTm2/3_L	0.683	0.779	0.862	0.763	0.695	0.732	0.84	0.799			Total	0.449	23							FAM92A1+/+	-.196423392742872*	0.0511407	0.000949904	-0.302776	-0.0900706
	ENTm4/5_L	0.753	0.954	0.985	0.841	0.847	0.811	0.989	0.925		ENTm4/5_L	Between groups	0.205	2	0.102	7.3	0.004			FAM92A1+/+	FAM92A1+/-	0.0104923	0.0511407	0.839418	-0.0958605	0.116845
		FAM92A1-/-										Within groups	0.294	21	0.014						FAM92A1-/-	.196423392742872*	0.0511407	0.000949904	0.0900706	0.302776
	ENTm1_L	0.299	0.58	0.386	0.539	0.317	0.517	0.549	0.471			Total	0.499	23					ENTm2/3_L	FAM92A1+/-	FAM92A1-/-	.190881595015526*	0.0536351	0.00185551	0.0793413	0.302422
	ENTm2/3_L	0.403	0.755	0.493	0.627	0.411	0.659	0.655	0.621												FAM92A1+/+	-0.011818	0.0536351	0.827734	-0.123358	0.0997223
	ENTm4/5_L	0.527	0.889	0.601	0.715	0.498	0.809	0.764	0.8											FAM92A1-/-	FAM92A1+/-	-.190881595015526*	0.0536351	0.00185551	-0.302422	-0.0793413
																					FAM92A1+/+	-.202699601650238*	0.0536351	0.00110005	-0.31424	-0.0911593
																				FAM92A1+/+	FAM92A1+/-	0.011818	0.0536351	0.827734	-0.0997223	0.123358
	Area 2																				FAM92A1-/-	.202699601650238*	0.0536351	0.00110005	0.0911593	0.31424
		FAM92A1+/+																	ENTm4/5_L	FAM92A1+/-	FAM92A1-/-	.187889818102121*	0.059183	0.0045632	0.0648121	0.310968
	RSPd6a_L	0.797	0.806	0.765	0.912	0.566	1.09	0.933	0.527												FAM92A1+/+	-0.015027	0.059183	0.802036	-0.138105	0.108051
	RSPd6a_R	0.757	0.77	0.821	0.944	0.833	1.07	1.06	0.771											FAM92A1-/-	FAM92A1+/-	-.187889818102121*	0.059183	0.0045632	-0.310968	-0.0648121
	RSPv1_L	0.843	0.767	0.769	0.922	0.769	1.09	0.938	0.592												FAM92A1+/+	-.202916827052831*	0.059183	0.00252254	-0.325995	-0.0798391
	RSPv1_R	0.867	0.769	0.786	0.931	0.849	1.12	1.02	0.825											FAM92A1+/+	FAM92A1+/-	0.015027	0.059183	0.802036	-0.108051	0.138105
	RSPv2/3_L	0.864	0.787	0.84	1.05	0.964	1.16	0.991	0.878												FAM92A1-/-	.202916827052831*	0.059183	0.00252254	0.0798391	0.325995
	RSPv2/3_R	0.844	0.761	0.828	1.02	0.847	1.1	0.994	0.803
	RSPv5_L	0.908	0.793	0.836	1.05	0.94	1.14	1.1	0.91
	RSPv5_R	0.651	0.705	0.637	0.806	0.562	0.807	0.758	0.611										Multiple comparisons test
	RSPv6a_L	0.776	0.778	0.722	0.926	0.723	1.02	0.893	0.714										LSD
	RSPv6a_R	0.523	0.696	0.598	0.773	0.534	0.771	0.742	0.505				Sum of Squares	df	Mean Square	F	Sig. (p-value)			(I) Group	(J) Group	Mean Difference (I-J)	Std. Error	Sig.	95% Confidence Interval
	ccs_R	0.669	0.679	0.769	0.879	0.528	1	0.818	0.647		RSPd6a_L	Between Groups	0.13	2	0.065	6.21	0.008								Lower Bound	Upper Bound
	cing_L	0.693	0.804	0.534	1	0.596	0.945	0.971	0.598			Within Groups	0.219	21	0.01				RSPd6a_L	FAM92A1+/-	FAM92A1-/-	0.07658	0.0511001	0.148853	-0.0296885	0.182848
	cing_R	0.505	0.644	0.598	0.742	0.517	0.75	0.79	0.451			Total	0.349	23							FAM92A1+/+	-0.10287	0.0511001	0.0570991	-0.209138	0.00339847
		FAM92A1+/-									RSPd6a_R	Between Groups	0.118	2	0.059	7.747	0.003			FAM92A1-/-	FAM92A1+/-	-0.07658	0.0511001	0.148853	-0.182848	0.0296885
	RSPd6a_L	0.634	0.747	0.817	0.744	0.535	0.651	0.989	0.729			Within Groups	0.16	21	0.008						FAM92A1+/+	-.179450031369924*	0.0511001	0.00207412	-0.285719	-0.0731816
	RSPd6a_R	0.643	0.887	0.634	0.721	0.702	0.681	0.846	0.87			Total	0.278	23						FAM92A1+/+	FAM92A1+/-	0.10287	0.0511001	0.0570991	-0.00339847	0.209138
	RSPv1_L	0.653	0.777	0.738	0.758	0.627	0.726	0.882	0.689		RSPv1_L	Between Groups	0.132	2	0.066	7.858	0.003				FAM92A1-/-	.179450031369924*	0.0511001	0.00207412	0.0731816	0.285719
	RSPv1_R	0.683	0.873	0.714	0.78	0.723	0.722	0.972	0.868			Within Groups	0.177	21	0.008				RSPd6a_R	FAM92A1+/-	FAM92A1-/-	0.0793608	0.043665	0.0834397	-0.0114456	0.170167
	RSPv2/3_L	0.736	1.07	0.756	0.794	0.801	0.754	1.03	0.88			Total	0.309	23							FAM92A1+/+	-.092353135347366*	0.043665	0.0465518	-0.18316	-0.00154674
	RSPv2/3_R	0.661	0.999	0.588	0.776	0.742	0.729	0.993	0.819		RSPv1_R	Between Groups	0.11	2	0.055	8.293	0.002			FAM92A1-/-	FAM92A1+/-	-0.0793608	0.043665	0.0834397	-0.170167	0.0114456
	RSPv5_L	0.727	0.861	0.784	0.786	0.787	0.7	0.941	0.888			Within Groups	0.14	21	0.007						FAM92A1+/+	-.171713940799236*	0.043665	0.000763314	-0.26252	-0.0809075
	RSPv5_R	0.536	0.638	0.641	0.642	0.436	0.648	0.686	0.568			Total	0.25	23						FAM92A1+/+	FAM92A1+/-	.092353135347366*	0.043665	0.0465518	0.00154674	0.18316
	RSPv6a_L	0.617	0.592	0.648	0.753	0.586	0.6	0.685	0.687		RSPv2/3_L	Between Groups	0.126	2	0.063	7.369	0.004				FAM92A1-/-	.171713940799236*	0.043665	0.000763314	0.0809075	0.26252
	RSPv6a_R	0.521	0.482	0.652	0.62	0.388	0.565	0.537	0.539			Within Groups	0.179	21	0.009				RSPv1_L	FAM92A1+/-	FAM92A1-/-	0.0895555	0.0459043	0.0645369	-0.00590771	0.185019
	ccs_R	0.601	0.626	0.261	0.78	0.485	0.665	0.738	0.528			Total	0.305	23							FAM92A1+/+	-0.0924197	0.0459043	0.0570758	-0.187883	0.00304347
	cing_L	0.546	0.5	0.689	0.741	0.523	0.483	0.721	0.604		RSPv2/3_R	Between Groups	0.09	2	0.045	8.129	0.002			FAM92A1-/-	FAM92A1+/-	-0.0895555	0.0459043	0.0645369	-0.185019	0.00590771
	cing_R	0.475	0.49	0.443	0.58	0.356	0.562	0.464	0.538			Within Groups	0.116	21	0.006						FAM92A1+/+	-.18197514489293*	0.0459043	0.000707667	-0.277438	-0.086512
		FAM92A1-/-										Total	0.205	23						FAM92A1+/+	FAM92A1+/-	0.0924197	0.0459043	0.0570758	-0.00304347	0.187883
	RSPd6a_L	0.375	0.763	0.725	0.664	0.375	0.767	0.637	0.705		RSPv5_L	Between Groups	0.117	2	0.059	8.218	0.002				FAM92A1-/-	.18197514489293*	0.0459043	0.000707667	0.086512	0.277438
	RSPd6a_R	0.648	0.682	0.703	0.674	0.663	0.636	0.672	0.669			Within Groups	0.15	21	0.007				RSPv1_R	FAM92A1+/-	FAM92A1-/-	0.0746834	0.0407991	0.081403	-0.010163	0.15953
	RSPv1_L	0.649	0.441	0.567	0.732	0.562	0.657	0.754	0.677			Total	0.267	23							FAM92A1+/+	-.091199457645416*	0.0407991	0.0363874	-0.176046	-0.00635302
	RSPv1_R	0.677	0.765	0.625	0.747	0.682	0.629	0.769	0.694		RSPv5_R	Between Groups	0.059	2	0.03	7.74	0.003			FAM92A1-/-	FAM92A1+/-	-0.0746834	0.0407991	0.081403	-0.15953	0.010163
	RSPv2/3_L	0.759	0.665	0.711	0.808	0.392	0.758	0.799	0.904			Within Groups	0.081	21	0.004						FAM92A1+/+	-.165882863104343*	0.0407991	0.000555116	-0.250729	-0.0810364
	RSPv2/3_R	0.661	0.742	0.667	0.738	0.7	0.66	0.72	0.843			Total	0.14	23						FAM92A1+/+	FAM92A1+/-	.091199457645416*	0.0407991	0.0363874	0.00635302	0.176046
	RSPv5_L	0.747	0.719	0.733	0.789	0.64	0.83	0.817	0.867		RSPv6a_L	Between Groups	0.108	2	0.054	8.841	0.002				FAM92A1-/-	.165882863104343*	0.0407991	0.000555116	0.0810364	0.250729
	RSPv5_R	0.499	0.536	0.579	0.572	0.537	0.567	0.59	0.563			Within Groups	0.128	21	0.006				RSPv2/3_L	FAM92A1+/-	FAM92A1-/-	0.0852882	0.0461834	0.0789281	-0.0107555	0.181332
	RSPv6a_L	0.571	0.577	0.642	0.654	0.533	0.771	0.688	0.728			Total	0.236	23							FAM92A1+/+	-0.0919651	0.0461834	0.0596155	-0.188009	0.00407861
	RSPv6a_R	0.474	0.47	0.515	0.521	0.486	0.579	0.54	0.414		RSPv6a_R	Between Groups	0.078	2	0.039	7.917	0.003			FAM92A1-/-	FAM92A1+/-	-0.0852882	0.0461834	0.0789281	-0.181332	0.0107555
	ccs_R	0.595	0.503	0.466	0.538	0.619	0.476	0.532	0.593			Within Groups	0.104	21	0.005						FAM92A1+/+	-.177253276109695*	0.0461834	0.000956307	-0.273297	-0.0812096
	cing_L	0.515	0.578	0.598	0.541	0.458	0.669	0.629	0.698			Total	0.182	23						FAM92A1+/+	FAM92A1+/-	0.0919651	0.0461834	0.0596155	-0.00407861	0.188009
	cing_R	0.461	0.343	0.488	0.451	0.511	0.48	0.471	0.441		ccs_R	Between Groups	0.081	2	0.04	6.61	0.006				FAM92A1-/-	.177253276109695*	0.0461834	0.000956307	0.0812096	0.273297
												Within Groups	0.129	21	0.006				RSPv2/3_R	FAM92A1+/-	FAM92A1-/-	0.0661875	0.0371223	0.0890563	-0.0110126	0.143388
												Total	0.21	23							FAM92A1+/+	-.083171963691712*	0.0371223	0.0360008	-0.160372	-0.00597188
											cing_L	Between Groups	0.117	2	0.058	6.221	0.008			FAM92A1-/-	FAM92A1+/-	-0.0661875	0.0371223	0.0890563	-0.143388	0.0110126
												Within Groups	0.197	21	0.009						FAM92A1+/+	-.149359419941902*	0.0371223	0.000614326	-0.22656	-0.0721593
												Total	0.314	23						FAM92A1+/+	FAM92A1+/-	.083171963691712*	0.0371223	0.0360008	0.00597188	0.160372
											cing_R	Between Groups	0.076	2	0.038	9.143	0.001				FAM92A1-/-	.149359419941902*	0.0371223	0.000614326	0.0721593	0.22656
												Within Groups	0.088	21	0.004				RSPv5_L	FAM92A1+/-	FAM92A1-/-	0.0429523	0.0422588	0.321002	-0.0449296	0.130834
												Total	0.164	23							FAM92A1+/+	-.122151598334312*	0.0422588	0.00874965	-0.210033	-0.0342697
																				FAM92A1-/-	FAM92A1+/-	-0.0429523	0.0422588	0.321002	-0.130834	0.0449296
																					FAM92A1+/+	-.165103867650031*	0.0422588	0.000811316	-0.252986	-0.077222
																				FAM92A1+/+	FAM92A1+/-	.122151598334312*	0.0422588	0.00874965	0.0342697	0.210033
																					FAM92A1-/-	.165103867650032*	0.0422588	0.000811316	0.077222	0.252986
																			RSPv5_R	FAM92A1+/-	FAM92A1-/-	0.0520408	0.0309801	0.107811	-0.0123858	0.116467
																					FAM92A1+/+	-.069435995072126*	0.0309801	0.0359392	-0.133863	-0.00500936
																				FAM92A1-/-	FAM92A1+/-	-0.0520408	0.0309801	0.107811	-0.116467	0.0123858
																					FAM92A1+/+	-.121476791799068*	0.0309801	0.000784376	-0.185903	-0.0570502
																				FAM92A1+/+	FAM92A1+/-	.069435995072127*	0.0309801	0.0359392	0.00500936	0.133863
																					FAM92A1-/-	.121476791799068*	0.0309801	0.000784376	0.0570502	0.185903
																			RSPv6a_L	FAM92A1+/-	FAM92A1-/-	0.0297377	0.0390619	0.454945	-0.051496	0.110971
																					FAM92A1+/+	-.125032238662243*	0.0390619	0.0042948	-0.206266	-0.0437986
																				FAM92A1-/-	FAM92A1+/-	-0.0297377	0.0390619	0.454945	-0.110971	0.051496
																					FAM92A1+/+	-.154769890010357*	0.0390619	0.00071116	-0.236004	-0.0735362
																				FAM92A1+/+	FAM92A1+/-	.125032238662243*	0.0390619	0.0042948	0.0437986	0.206266
																					FAM92A1-/-	.154769890010357*	0.0390619	0.00071116	0.0735362	0.236004
																			RSPv6a_R	FAM92A1+/-	FAM92A1-/-	0.0573648	0.0351668	0.117751	-0.0157686	0.130498
																					FAM92A1+/+	-.081857807934284*	0.0351668	0.0300059	-0.154991	-0.00872437
																				FAM92A1-/-	FAM92A1+/-	-0.0573648	0.0351668	0.117751	-0.130498	0.0157686
																					FAM92A1+/+	-.139222655445337*	0.0351668	0.000716701	-0.212356	-0.0660892
																				FAM92A1+/+	FAM92A1+/-	.081857807934284*	0.0351668	0.0300059	0.00872437	0.154991
																					FAM92A1-/-	.139222655445337*	0.0351668	0.000716701	0.0660892	0.212356
																			ccs_R	FAM92A1+/-	FAM92A1-/-	0.0613343	0.0391372	0.132023	-0.0200561	0.142725
																					FAM92A1+/+	-0.0805335	0.0391372	0.0522443	-0.161924	0.000856835
																				FAM92A1-/-	FAM92A1+/-	-0.0613343	0.0391372	0.132023	-0.142725	0.0200561
																					FAM92A1+/+	-.141867741942406*	0.0391372	0.00158721	-0.223258	-0.0604774
																				FAM92A1+/+	FAM92A1+/-	0.0805335	0.0391372	0.0522443	-0.000856835	0.161924
																					FAM92A1-/-	.141867741942406*	0.0391372	0.00158721	0.0604774	0.223258
																			cing_L	FAM92A1+/-	FAM92A1-/-	0.0544816	0.0484161	0.273169	-0.0462053	0.155168
																					FAM92A1+/+	-.112925551831722*	0.0484161	0.0297108	-0.213612	-0.0122387
																				FAM92A1-/-	FAM92A1+/-	-0.0544816	0.0484161	0.273169	-0.155168	0.0462053
																					FAM92A1+/+	-.167407140135765*	0.0484161	0.00235598	-0.268094	-0.0667203
																				FAM92A1+/+	FAM92A1+/-	.112925551831722*	0.0484161	0.0297108	0.0122387	0.213612
																					FAM92A1-/-	.167407140135765*	0.0484161	0.00235598	0.0667203	0.268094
																			cing_R	FAM92A1+/-	FAM92A1-/-	0.0556122	0.0322985	0.0998012	-0.0115562	0.122781
																					FAM92A1+/+	-.081679970026016*	0.0322985	0.0195178	-0.148848	-0.0145115
																				FAM92A1-/-	FAM92A1+/-	-0.0556122	0.0322985	0.0998012	-0.122781	0.0115562
																					FAM92A1+/+	-.137292172759772*	0.0322985	0.000356748	-0.204461	-0.0701237
																				FAM92A1+/+	FAM92A1+/-	.081679970026016*	0.0322985	0.0195178	0.0145115	0.148848
																					FAM92A1-/-	.137292172759772*	0.0322985	0.000356748	0.0701237	0.204461

## Sheet: Fig. 2h
Fig. 2h.. The thickness of dentate gyrus (DG) for three FAM92A1 genotyping mouse based on the cresyl violet staining.
	FAM92A1+/+	FAM92A1+/-	FAM92A1-/-		ANOVA table	SS	DF	MS	F (DFn, DFd)	P value
	66.3	59.619	75.3		Treatment (between columns)	566.4	2	283.2	F (2, 81) = 5.969	P=0.0038
	65.1	59.215	70.5		Residual (within columns)	3843	81	47.44
	61.7	60.103	66.9		Total	4409	83
	71	67.662	43.9
	78.8	68.122	53.6		Tukey's multiple comparisons test	Mean Diff.	95.00% CI of diff.	Below threshold?	Summary	Adjusted P Value
	74.2	62.767	65.4		FAM92A1+/+ vs. FAM92A1+/-	4.915	0.5201 to 9.310	Yes	*	0.0246
	65.4	66.312	64.7		FAM92A1+/+ vs. FAM92A1-/-	5.954	1.558 to 10.35	Yes	**	0.005
	73.9	54.496	62.3		FAM92A1+/- vs. FAM92A1-/-	1.038	-3.357 to 5.434	No	ns	0.8395
	68.7	76.187	79.1
	55.4	69.877	64
	60.9	69.601	76.9
	68.9	69.789	55.8
	65.9	69.295	58.9
	82.6	61.526	62
	68.5	62.851	71.2
	65.9	65.131	80.7
	72.4	58.476	67.7
	82.1	60.46	47.8
	76.7	62.851	67.5
	74.4	67.901	60.6
	75.7	71.873	63.9
	79	66.663	72.5
	78.9	67.282	61.8
	71.6	70.457	60.2
	64	70.504	60.5
	71.6	61.593	60.8
	66.1	69.128	67.3
	64.2	62.534	61.4

[truncated: 85 more sheets: Fig. 2i, Fig.3c, Fig. 3d, Fig. 3f, Fig. 3g, Fig. 3h, Fig. 3i, Fig. 3m, Fig. 3n, Fig. 3p, Fig. 3q, Fig.3r, Fig. 3s, Fig. 3t, Fig. 4a, Fig. 4c, Fig. 4e, Fig. 4h, Fig. 4i, Fig. 5b …]
